# Supplementary material for: Pre-Vaccination Stress, Post-Vaccination Adverse Reactions, and Attitudes towards Vaccination after Receiving the COVID-19 Vaccine among Health Care Workers
Source: Vaccines (Basel). 2022 Mar 6;10(3):401. doi: 10.3390/vaccines10030401 (PMC8952304; doi:10.3390/vaccines10030401)
Supplement: Supplementary file 1 [file vaccines-10-00401-s001.zip]

Archive with 1 entries (1 files):
- vaccines-1586871-supplementary.pdf
